# Supplementary material for: Analysis of multi-level barriers to physical activity among nursing students using regularized regression
Source: PLoS One. 2024 May 24;19(5):e0304214. doi: 10.1371/journal.pone.0304214 (PMC11125535; doi:10.1371/journal.pone.0304214)
Supplement: S1 Data — (XLSX) [file pone.0304214.s003.xlsx]

## Sheet: Sheet1
Index	participantID	academicYear	academicYearSpecific	acceleratedProgram	job	daysVPA	timeVPA	daysMPA	timeMPA	daysWalkToWork	timeWalkToWork	daysTravel	timeTravel	daysBiking	timeBiking	daysWalking	timeWalking	daysGardenVPA	timeGardenVPA	daysGardenMPA	timeGardenMPA	daysHomeMPA	timeHomeMPA	daysLeisureWalking	timeLeisureWalking	daysLeisureVPA	timeLeisureVPA	daysLeisureMPA	timeLeisureMPA	timeSittingWeekday	timeSittingWeekend	workOccupation	workOccupationSpecific	fit	fun	physChallenge	skill	looks	friends	likeChallenge	improve	challenge	muscles	happy	maintain	energy	physActivities	others	cardio
1	60	3		0	1	5	90	0		6	60	7	10	0		7	20	0		0		2	60	0		0		0		60	120	1		7	7	7	4	7	5	7	7	5	7	7	4	4	5	7	7
2	62	3		0	0	2	60	2	20	2	20	7	30	0		5	15	3	30	5	30	5	30	0		3	90	0		300	360	1		7	6	6	5	7	2	4	5	5	6	5	6	4	6	3	7
3	63	3		0	0							7	10	0		4	30	0		7	0	7	20	3	60	5	60	2	45	120	180	1		7	7	7	2	7	7	7	7	7	7	7	7	7	4	7	7
4	64	3		0	0	0		0		0		5	15	0		3	20	0		3	20	5	20	4	30	0		0		300	300	1		6	5	4	4	7	4	4	3	3	4	4	3	5	3	3	5
5	65	3		0	1	0		1	10	0		1	30	0		7	15	0		7	0	5	20	5	45	2	120	0		120	120	2		7	5	6	5	7	4	4	4	6	4	5	4	4	6	2	5
6	67	3		0	1	5	60	5		7	60	7	20	0		6	60	4	0	4	30	4	30	6	60	5	60	0		120	200	2		7	7	7	6	7	2	6	6	6	7	7	7	7	7	7	7
7	68	3		0	0							7	30	0		5	30	0		2	45	7	60	2	20	0		0		240	120	1		6	4	4	4	5	5	4	4	4	5	5	5	6	5	4	6
8	69	3		0	1	2	20	4	40	3	20	7	25	0		7	25	0		5	30	5	30	5	30	0		4	25	240	180	1		5	5	4	3	5	5	6	4	4	5	5	4	5	3	4	6
9	70	3		0	1	4	90	6	45	7	30	3	15	0		7	30	4	90	3	45	2	30	2	15	4	45	2	30	180	120	2		7	5	6	5	7	4	5	5	4	6	5	5	4	6	5	7
10	72	3		0	1	0		0		0		7	15	0		5	15	0		3	0	7	30	7	30	2	30	0		360	240	2		7	7	5	4	6	5	6	5	5	6	7	7	6	5	6	7
11	73	3		0	1	5	60	5	60	7	180	5	20	0		7	60	0		0		3	20	0		0		4	60	180	240	1		7	5	5	5	6	3	6	6	6	6	7	6	6	6	4	5
12	74	3		0	0	0		0		0		5	10	5	20	5	10	0		0		0		7	20	6	50	6	50	720	24	1		3	6	6	7	3	3	7	7	7	7	6	6	6	6	4	6
13	75	3		0	0	0		3	15	3	240	7	30	0		7	30	0		0		2	60	2	15	0		2	45	240	360	2		5	4	2	1	5	1	4	2	2	2	6	1	4	2	2	4
14	76	3		0	1	4	40	3	30	7	20	7	10	1	10	7	15	2	0	5	0	5	15	3	15	3	25	2	20	240	240	2		7	7	6	6	5	6	6	6	6	6	6	6	6	6	6	6
15	77	3		0	0	0		0		0		7	5	0		5	25	0		0		2	20	1	50	6	60	0		300	500	1		7	7	6	2	7	7	7	5	3	3	6	4	3	3	7	3
16	78	3		0	1	0		0		0		7	35	0		5	20	0		6	0	5	35	5	30	7	90	4	20	150	200	2		7	7	7	7	7	3	7	7	7	7	7	7	7	7	5	6
17	79	3		0	1	7	30	7	30	7	40	5	20	0		7		2	20	7	40	5	20	7	30	5	240	5	120	540	60	1		7	6	7	7	7	5	7	7	7	7	7	7	7	7	7	7
18	80	3		0	0	0		0		0		7	20	0		5	30	0		0		0		0		5	60	0		180	240	1		7	7	7	7	5	4	7	7	7	7	7	7	7	6	5	4
19	81	3		0	0	0		0		0		4	60	0		7	120	0		2	20	2	60	3	60	3	90	0		90	60	1		7	4	6	6	7	4	5	6	5	4	6	4	6	4	5	7
20	82	3		0	1	0		0		0		7	30	0		7	60	0		0		2	30	7	60	5	90	2	60	120	180	1		7	6	6	5	7	7	6	6	7	7	6	6	6	6	6	7
21	83	3		0	1	0		1	30	1	25	7	20	0		7	45	0		2	30	0		0		0		0		300	500	1		4	2	2	3	5	6	3	3	2	2	2	2	4	2	4	4
22	84	3		0	1	1	30	1		1	10	7	20	0		6	40	0		2	5	6	10	2	20	2	30	2	30	240	240	2		5	5	4	4	7	7	6	6	4	3	4	6	5	4	7	6
23	85	3		0	1	1	60	1	680	1	680	7	55	0		7	50	5	60	3	60	3	45	5	60	4	120	5	45	5	5	2		7	4	5	3	7	3	7	7	2	7	7	7	3	4	6	4
24	86	3		0	1	0		0		1	10	7	20	0		5	20	0		0		1	60	2	20	6	50	0		360	420	2		4	4	5	5	6	3	6	6	7	4	7	7	7	5	2	7
25	87	3		0	0	0		0		0		7	60	0		7	15	0		0		5	60	4	10	0		0		60	120	1		7	4	3	3	7	7	4	4	3	7	5	5	6	3	3	6
26	88	3		0	0	3	30	4	30	7	20	6	10	2	10	7	20	0		3	15	1	10	3	20	5	60	1	30	300	500	2		5	7	4	3	5	6	7	6	5	5	7	5	6	6	7	7
27	89	3		0	0	0		0		7	30	7	10	0		3	12	0		3	10	3	10	7	15	0		3	60	180	120	1		7	7	6	6	7	6	6	6	6	7	7	7	7	5	6	7
28	90	3		0	1	0		0		0		7	45	0		4	40	5	60	0		2	60	2	10	5	60	2	50	300	420	1		6	3	4	4	6	2	4	4	4	7	4	5	5	4	2	2
29	91	3		0	0	0		0		1	60	7	15	0		7	6	0		0		7	20	1	60	0		0		60	120	1		6	6	5	6	4	6	6	6	5	4	6	6	6	5	6	6
30	92	3		0	0	0		0		0		1	10	0		7	15	0		0		1	20	2	45	4	45	0		240	180	1		6	4	4	3	4	5	5	5	4	4	7	4	5	4	3	5
31	93	3		0	0	0		0		0		7	10	0		7	10	0		3	15	4	15	0		0		0		300	420	1		6	5	4	3	6	2	5	5	5	5	5	5	5	3	3	5
32	94	3		0	1	0		0		0		6	25	0		6	15	0		0		2	35	4	20	0		0		130	180	2		6	6	4	3	5	5	6	6	2	6	5	4	5	4	2	5
33	95	3		0	0	0		0		5	10	7	25	0		5	15	0		1	120	1	20	7	90	0		0		120	180	2		5	6	5	6	4	7	6	6	5	6	6	6	7	4	6	5
34	96	3		0	0	0		0		0		4	20	0		7	60	0		0		5	45	2	45	5	60	3	30	1200	360	1		6	5	6	5	5	5	6	5	5	4	6	5	5	5	6	4
35	97	3		1	0	0		0		0		7	10	0		7		0		0		7	12	7	15	7	45	0		25	12	1		7	5	7	7	7	7	7	7	5	7	7	7	7	5	7	7
36	98	3		0	1	0		0		0		7	15	0		7	25	0		0		2	20	7	30	4	30	2	45	120	180	1		7	6	7	5	4	4	6	6	7	3	7	6	7	6	5	5
37	99	3		0	1	3	90	1	30	0		5	5	0		1	0	0		0		0		0		0		0		120	180	2		5	3	5	5	5	5	3	5	5	5	5	5	5	5	5	5
38	100	3		0	0	0		1	10	2	45	7	25	0		6	20	0		1	20	1	15	5	35	4	60	1	45	180	60	1		7	7	7	4	6	5	7	7	6	5	7	6	5	6	4	5
39	101	3		0	1	0		1	5	2	180	5	15	0		1	20	0		0		3	20	0		0		1	20	600	600	2		6	3	3	4	6	5	3	3	3	6	5	3	4	4	5	4
40	102	3		0	1	2	90	4	3	4	30	2	30	0		5	35	2	0	3	25	3	30	6	15	2	1	2	25	15	40	1		4	2	2	2	7	2	2	2	3	6	6	2	2	2	2	4
41	103	3		0	0	3	0	3	20	3	20	2	15	0		7	20	0		0		2	30	2	30	1	30	0		90	120	1		7	6	6	5	4	5	6	6	6	6	6	5	4	5	5	6
42	104	3		0	1	0		0		0		7	10	0		6	10	0		0		7	20	4	30	2	30	4	30	300	120	2		5	5	5	5	2	4	5	5	5	2	6	4	5	5	5	6
43	105	3		0	0	0		0		0		7	60	0		7	15	0		1	20	7	20	2	40	3	40	1	30	60	20	2		7	7	7	4	6	4	6	5	6	6	6	6	7	7	2	6
44	106	3		0	1	0		0		0		0		0		7	10	0		2	15	2	15	7	15	0		0		300	180	1		7	4	3	3	6	4	4	4	4	5	4	6	7	3	3	3
45	107	3		0	1	0		0		5	40	7	10	0		5	20	1	10	0		2	10	2	15	0		0		240	120	1		5	3	4	4	5	5	3	3	4	2	3	4	4	3	2	4
46	108	3		0	1	0		0		0		7	80	0		7	60	0		0		7	30	0		0		0		300	180	1		7	7	7	7	6	1	7	7	7	7	7	7	7	7	1	7
47	109	3		0	1	0		0		0		7	40	0		5	20	0		0		7	20	3	15	1	60	0		480	360	2		6	4	5	3	5	5	5	5	5	4	5	4	5	5	4	7
48	110	3		0	1	0		1	0	3	45	6	30	0		2	20	0		0		2	10	0		0		0		1200	900	1		1	1	1	1	1	1	1	1	1	1	1	1	1	1	1	1
49	111	3		0	0							4	15	0		6	60	0		0		1	15	0		0		5	110	480	480	1		7	6	7	7	7	4	6	7	6	7	7	7	6	7	4	6
50	112	3		0	1	0		0		0		2	15	0		7	12	0		0		1	10	2	10	0		0		300	420	2		7	4	3	1	7	2	4	4	2	7	5	6	1	2	3	3
51	113	3		0	0	1	90	1	180	5	180	7	60	0		7	120	3	80	5	120	7	180	5	60	3	60	5	60	240	240	1		6	5	6	3	6	6	5	3	6	6	6	3	7	6	6	7
52	114	3		0	1	0		0		0		3	15	0		5	50	0		0		3	30	1	80	2	60	1	30	420	500	1		5	5	5	5	6	6	6	5	6	6	6	6	6	6	6	6
53	115	3		0	0	0		0		0		7	10	0		4	15	0		0		2	30	0		0		0		240	360	1		3	4	4	5	4	3	4	4	5	4	5	5	5	4	4	5
54	117	5		1	1	2	120	2	600	2	600	7	120	0		7	20	0		0		4	30	0		0		0		360	300	2		7	4	3	4	7	3	5	5	2	5	5	3	7	3	3	7
55	118	5	First semester of Accelerated BSN (Fall 2023 - Winter 2025)	1	1	0				0		7	15	0		7	60	1	30	0		1	30	1	30	0		0		240	180	2		5	7	4	5	4	7	7	7	6	4	7	7	2	4	7	4
56	119	5	accel nursing	1	1	4	250	5	300	7	175	7	90	0		7	10	1	45	7	30	7	60	7	120	5	30	0		500	120	2		7	3	1	1	7	1	2	1	1	7	4	5	7	2	1	5
57	120	5	accelerated	1	1	3	120	5	40	7	60	7	120	0		3	60	3	120	3	120	7	60	2	30	0		0		1300	600	2		4	2	3	4	6	4	3	4	2	5	3	5	5	2	5	4
58	121	5	Nursing cohort 2025 accelerated	1	0	1	15	2	10	3	20	6	120	0		2	10	0		0		0		0		0		0		60	60	1		3	2	2	2	5	4	3	3	1	3	3	3	4	2	2	2
59	122	5	Matriculated Junior	1	0	0		0		0		7	20	0		5	30	0		0		3	20	3	15	0		0		1440	1000	1		5	4	3	2	5	5	5	4	2	5	5	5	6	1	2	3
60	123	5		1	1	5	10	0		5	10	7	30	0		5	10	0		0		0		0		0		0		1440	500	1		5	3	5	3	6	4	4	5	5	6	5	5	5	5	3	3
61	124	3		1	0	0		0		0		6	30	0		5	30	0		2	15	1	10	0		0		0		120	240	1		4	1	3	5	7	3	1	1	1	1	1	1	4	1	1	6
62	125	5	accelerated student class of 2025	1	1	2	20	5	60	5	15	7	30	0		5	15	0		5	30	3	30	3	60	0		0		330	500	1		4	4	3	4	4	6	4	4	4	1	4	4	6	4	6	4
63	126	5	ABSN Class of 2025	1	1	0		2	120	2	120	7	100	0		5	30	0		0		0		4	30	0		0		300	240	2		5	1	3	3	5	5	2	2	2	5	1	2	4	2	4	4
64	127	5	Post-Bacc	1	1	0		1	600	1	660	6	120	0		5	30	0		0		1	10	0		1	60	0		120	120	2		5	2	2	2	5	6	6	2	2	5	3	5	6	2	7	6
65	128	5		1	1	0		1	120	1	300	5	100	4	20	0		0		0		1	20	6	15	0		1	60	500	600	2		6	6	6	6	6	4	6	6	6	5	7	5	6	6	4	6
66	129	5	accelerated program	1	1	1	180	1	240	1	360	5	10	0		4	15	0		0		3	120	1	30	1	35	1	30	600	480	2		5	4	4	5	7	1	4	5	5	7	6	6	6	5	1	6
67	130	5	First year second bachelor's BSN	1	1	0		1	10	1	180	7	60	0		5	45	1	60	2	30	6	15	3	65	1	10	1	5	400	480	2		5	6	5	5	4	2	7	4	5	4	7	6	6	5	2	5
68	131	5	ABSN	1	0	0		0		0		2	20	0		6	20	0		2	20	7	120	2	60	0		0		840	360	1		4	4	3	5	3	1	6	4	3	2	4	4	4	3	1	4
69	132	5	accelerated	1	0	0		0		3	30	5	45	0		2	5	0		0		3	20	0		0		0		60	60	1		5	1	1	1	1	1	1	1	1	1	1	1	1	1	1	1
70	133	5	ABSN 2025	1	1	0		0		3	120	7	60	0		4	20	0		1	10	0		2	10	0		0		360	240	2		7	6	6	6	7	6	6	6	6	7	6	6	6	6	6	7
71	134	5		1	1	0		7	20	7	20	7	90	0		5	20	0		0		3	15	0		2	45	0		300	90	2		6	5	5	3	5	1	5	5	5	6	5	5	6	5	2	7
72	135	5	Accelerated nursing program	1	0	0		0		0		7	40	0		6	15	0		0		0		6	45	0		0		360	360	1		7	6	7	2	7	2	7	5	4	7	7	3	6	5	4	7
73	136	5	Second Bachelors	1	1	0		0		0		7	120	0		7	30	3	60	7	90	7	120	7	45	2	45	4	60	90	120	2		7	5	6	6	7	2	6	6	6	7	6	6	7	6	5	7
74	137	5	First semester ABSN student	1	1	0		1	30	1	30	7	70	0		6	30	0		0		2	30	3	20	0		0		360	300	2		6	6	5	3	2	3	6	5	4	4	6	4	5	5	4	5
75	138	5	acerbated program	1	1	1	90	2	60	3	45	7	35	0		3	30	0		0		0		3	30	3	45	3	40	3	90	1		7	7	7	6		4	7	6	4	7	1	7	7	7	4	7
76	139	5	Accelerated Program	1	1	0		2	45	3	60	7	45	0		7	70	0		2	30	3	30	7	60	6	60	3	45	300	250	2		6	5	6	3	6	1	7	3	6	6	6	3	4	6	1	5
77	140	5		1	1	0		0		0		7	15	0		3	30	1	1	2	1	1	1	1	30	2	2	2	3	6	7	3		2	2	2	1	1	1	1	1	1	1	1	1	1	1	1	1
78	141	3		1	1	0		6	100	5	30	7	180	0		5	20	0		7	120	7		2	45	0		2	45	360	300	1		7	6	6	5	4	6	7	6	5	4	6	6	6	5	6	7
79	142	1		1	1	3	180	4	360	7	90	7	90	1	30	7	360	7	240	7	30	7	360	7	420	2	120	7	360	240	240	2		7	7	7	7	7	2	7	7	7	7	7	7	7	7	1	7
80	143	5	Master	1	0	0		0		7	15	6	30	0		6	12	0		7	20	5	20	0		0		0		6	4	2		4	3	5	3	4	1	4	1	1	5	5	2	5	4	1	4
81	144	5	First year accelerated	1	0	0		0		0		6	60	0		6	20	2	120	3	30	7	20	2	30	2	60	0		360	240	1		6	6	5	3	4	6	6	3	4	1	7	3	6	4	5	5
82	145	5	2nd Bachelors Accelerated	1	1	0		0		1	420	7	140	0		5	40	0		3	0	3	60	3	30	0		0		180	240	2		7	3	3	3	7	2	3	5	4	6	5	4	6	4	2	4
83	146	5	Accelerated BSN 1st year	1	0	0		0		0		7	60	0		6	40	0		0		3	30	7	80	0		1	30	360	360	1		5	7	3	2	1	4	7	1	1	1	7	7	4	4	7	3
84	147	3		1	1	0		5	10	5	5	5	20	0		6	20	0		0		7	15	0		0		0		240	360	1		1	1	1	1	1	1	1	1	1	1	1	1	1	1	1	1
85	148	3		1	1	5	30	4	30	2	60	1	10	0		2	30	0		0		2	30	3	30	2	30	2	60	10	20	3		6	5	4	4		4	5	4	5	5	4	4	4	4	4	4
86	149	5	ABSN 2025	1	1	0		0		0		6	900	0		5	25	0		4	10	2	5	3	80	2	30	2	30	1200	400	2		6	4	3	1	6	1	3	5	3	5	4	4	6	4	1	6
87	150	5	First Semester Accelerated Student	1	1	0		0		7	10	7	130	0		0		0		0		3	180	1	30	0		0		240	480	1		4	4	1	3	4	4	4	4	1	3	7	7	7	3	7	7
88	151	1		1	0	4	100			5	60	7	90	0		4	120	0		5	30	0		3	60	5	90	0		150	60	2		7	7	7	7	7	4	7	7	4	7	7	7	7	4	7	7
89	152	3		1	1	4	15	4	15	4	45	5	35	0		3	25	1	15	3	20	3	20	2	60	1	20	1	60	300	300	2		5	6	5	2	6	7	7	3	3	1	7	5	7	4	4	5
90	153	3		1	1	1	720	0		7	30	6	30	0		7	30	1	720	1	30	1	30	2	20	0		0		5	1	2		5	3	3	3	5	3	4	3	3	5	3	3	5	3	3	5
91	155	1		1	0	0		0		3	20	7	90	0		3	20	0		1	30	1	30	0		0		0		300	120	1		4	4	1	1	1	1	4	1	1	1	6	1	6	1	1	6
92	156	1		1	0	5	90	2	5	0		7	160	0		7	60	3	60	2	500	2	160	5	120	0		0		190	220	1		5	1	3	3	7	1	2	2	2	1	1	3	3	3	3	5
93	157	2		0	0	0		0		0		2	30	7	20	7	10	0		0		0		2	5	1	60	1	45	120	120	1		5	4	3	4	5	4	3	3	3	5	3	4	3	2	4	4
94	158	2		0	0	0		0		0		4		0		7	40	0		2	30	4	40	0		3	60	1	40	480	420	1		7	5	5	4	6	5	5	5	5	6	5	5	6	5	5	5
95	159	2		0	1	0		0		0		7	15	0		7	15	0		0		2	10	7	20	3	60	7	20	360	420	1		7	4	3	3	7	4	4	2	2	7	5	3	5	1	1	7
96	160	2		0	0	6	90	3	30	7	60	5	20	0		7	20	0		0		4	20	2	25	2	30	0		240	120	1		7	6	4	3	5	2	7	4	5	5	7	6	5	5	2	4
97	161	2		0	1	0		0		2	20	1	30	0		7	120	0		0		0		7	60	3	30	5	60	180	240	2		7	7	7	7	7	7	7	7	7	7	7	7	7	7	7	4
98	162	2		0	0	0		0		0		3	15	0		5	20	0		0		3	10	0		0		1	20	180	300	1		5	5	5	5	4	5	5	5	5	4	5	5	5	5	5	5
99	163	2		0	1	0		3	15	3	120	5	40	0		7	15	0		2	0	2	20	2	30	0		0		240	120	1		7	6	5	5	7	6	6	5	5	7	5	4	6	5	5	7
100	164	2		0	0							0		0		7	45	0		5	60	5	90	3	30	0		4	60	420	180	1		6	5	4	4	7	6	6	5	5	6	4	5	7	5	7	7
101	165	2		0	1	0		0		0		3	120	0		5	20	0		0		2	10	3	10	0		0		20	45	1		5	4	5	4	5	3	4	4	3	3	5	5	4	4	3	3
102	166	2		0	1	0		7	30	7	60	5	30	0		7	60	0		0		4	10	0		0		0		120	260	1		6	4	3	3	6	6	5	4	3	4	4	3	4	3	6	5
103	167	2		0	0	0		3	20	6	20	7	120	0		7	20	0		0		4	30	2	10	0		0		200	300	1		4	4	4	4	4	5	5	5	4	4	5	5	5	4	5	4
104	168	2		0	1	0		0		0		3	60	0		7	60	0		2	20	2	20	3	30	2	20	3	60	240	300	1		7	5	4	4	7	6	5	4	4	6	6	5	6	4	4	6
105	169	2		0	0	0		0		0		1	30	0		7	60	5	45	2	30	1	10	2	30	1	30	0		360	120	1		6	7	6	6	1	3	6	6	6	7	7	3	7	6	6	7
106	170	2		0	1	0		2	25	2	25	7	200	0		7	15	0		0		2	20	4	20	0		0		300	700	1		4	2	2	2	6	4	2	2	2	3	3	1	6	1	1	2
107	171	2		0	0	0		0		0		4	120	0		5	30	3	0	3	0	4	40	4	60	3	30	3	30	300	120	1		6	4	5	5	5	5	5	5	5	5	6	6	6	6	6	6
108	172	2		0	0	0		0		0		7	60	0		7	20	5	90	5	60	5	60	3	15	3	90	2	60	3	120	2		7	7	7	7	7	6	7	6	7	7	7	5	5	6	6	7
109	173	2		0	1	1	60	1	60	1	60	2	30	0		7	60	0		0		2	20	0		3	60	0		360	600	2		7	5	6	2	7	2	6	5	6	7	7	6	7	7	4	7
110	174	2		0	0	0		0		0		3	10	0		7	25	0		2	0	1	10	2	20	0		2	45	180	240	1		6	4	5	5	6	6	5	6	5	5	5	5	5	5	5	6
111	175	2		1	0	2	60	6	60	6	60	3	30	0		7	30	0		0		4	60	6	15	1	30	6	60	50	60	2		7	6	7	7	4	6	7	7	6	5	6	7	7	4	7	7
112	176	2		0	0	0		0		0		1	30	0		6	15	0		1	0	10		2	20	4	65	0		180	200	2		6	6	6	6	4	5	6	6	6	6	6	6	6	6	6	6
113	177	2		1	1	0		0		7	20	3	30	0		7	25	0		0		3	10	0		2	60	0		420	240	1		5	7	4	3	3	6	4	3	4	4	5	4	6	4	6	7
114	178	2		0	0	0		0		0		7	30	0		7	45	0		0		3	45	2	120	0		0		180	360	1		3	6	3	7	7	5	6	5	1	1	6	4	7	1	1	7
115	179	2		0	1	0		6	75	7	45	4	80	0		2	15	0		0		1	15	0		0		1	60	1000	870	1		4	4	4	4	5	7	5	4	4	3	5	3	1	2	2	1
116	180	2		0	1	0		0		2	240	4	60	0		5	120	0		0		2	60	5	25	0		0		360	120	2		5	5	4		5	4	4	4	4	5	4	4	4	4	5	5
117	181	2		0	1	1	60	2	90	7	210	5	30	0		7	20	1	60	1	30	1	30	0		0		0		500	180	1		5	3	3	3	5	5	5	5	4	5	3	5	5	5	5	5
118	182	2		0	0							2	20	0		7	60	0		0		3	30	3	20	3	45	2	20	300	420	1		6	6	5	4	4	6	7	4	4	4	7	4	5	5	5	5
119	183	2		0	0	0		0		0		7	30	0		7	50	0		0		1	15	3	45	3	60			180	180	1		7	5	4	3	7	3	5	3	5	7	5	4	3	4	2	7
120	184	2		0	1	0		2	180	2	900	2	240	0		7	700	0		0		3	240	6	240	0		0		1440	300	2		4	4	3	4	5	5	4	5	3	2	5	5	5	2	2	4
121	185	2		0	0	0		0		0		7	45	0		7	60	0		2	20	3	20	4	15	2	20	2	10	360	120	1		7	4	5	4	6	5	7	6	6	6	5	4	6	5	4	6
122	186	2		0	0	0		0		0		3	20	0		7	60	0		3	60	7	30	3	30	1	10	1	50	360	300	1		5	5	6	7	1	7	6	7	6	2	6	7	7	5	6	5
123	187	2		0	0	0		0		0		6	60	0		7	60	0		0		3	20	2	15	1	60	0		400	200	2		3	4	2	2	5	4	5	3	3	3	4	5	2	3	5	2
124	188	2		0	0	5	120	4	30	7	30	7	180	0		7	10	0		7	20	4	40	7	30	7	120	7	25	360	240	1		7	1	7	7	7	2	4	6	7	7	3	4	2	7	6	6
125	189	2		1	0	0		0		0		2	10	0		5	20	0		0		0		5	20	5	30	5	30	360	480	4	Have not started yet.	6	4	4	4	6	1	5	5	3	5	5	5	6	4	1	4
126	190	2		0	0	6	90	5	15	5	10	6	15	1	5	5	10	6	0	1	0	1	5	0		1	15	1	5	60	90	1		7	4	5	5	7	4	5	5	5	7	6	7	7	5	6	5
127	191	1		0	0	0		0		0		1	20	0		7	60	0		0		0		3	45	1	40	0		360	240	1		5	4	5	6	2	6	5	5	5	4	5	4	5	4	5	6
128	192	2		1	1	3	15	7	145	7	180	6	20	0		7	45	0		0		7	30	1	20	0		0		300	150	2		7	4	5	5	7	7	4	5	5	6	5	5	5	5	4	4
129	195	2		0	1	0		5	300	0		7	15	0		6	60	0		0		4	20	5	15	0		0		480	180	1		6	4	3	3	5	7	4	4	2	2	5	4	5	3	3	3
130	196	2		0	0							6	30			7	10									1	60			360	60	1		7	7	7	7	6	4	7	7	7	5	7	7	7	7	4	7
131	197	4		1	1	3	45	2	30	5	360	7	60	0		1	15	0		2	20	2	20	0		1	30	1	30	400	200	2		6	5	5	6	6	5	4	6	6	6	5	4	6	6	6	6
132	198	4		1	0							6	30	0		2	20	0		0		1	10	2	40	0		0		180	120	1		2	6	6	2	1	2	7	1	1	1	7	1	5	5	5	5
133	199	4		1	1	0		4	360	4	360	7	360	0		0		1	20	2	60	2	60	2	60	1	120	0		360	0	3		7	4	6	5	7	4	4	5	6	6	6	6	6	5	6	6
134	200	4		1	1	5	120	7	30	7	30	7	45	0		0		5	0	4	20	5	20	7	30	5	120	5	30	500	300	1		7	7	7	7	7	5	7	7	7	7	7	7	7	7	5	7
135	201	5	ABSN Nursing Student	1	1	0		2	30	2	120	5	20	0		0		0		0		7	45	0		0		0		2	240	1		7	7	4	4	4	4	7	4	4	7	7	4	7	5	1	7
136	202	4		1	1	4	30	4	600	4	660	7	80	0		7	10	0		0		0		3	60	3	60	0		300	240	2		7	4	6	2	7	2	6	6	6	6	6	6	6	6	2	7
137	203	4		1	1	1	30	2	30	2	10	7	60	0		2	10	1	30	30		2	30	1	10	0		0		120	180	2		4	4	4	4	4	2	4	4	2	4	5	2	4	4	2	2
138	204	4		1	1	1	30	2	120	2	720	7	60	0		0		4	45	5	60	7	20	0		4	45	6	35	1080	480	2		7	6	6	5	5	1	5	5	6	6	6	7	6	5	4	5
139	205	4		1	1	4	30	6	210	3	20	7	60	0		2	10	0		0		5	120	2	60	0		0		180	30	2		7	3	5	4	7	3	4	4	5	7	4	4	7	5	4	7
140	206	4		1	1	1	90	3	120	3	120	7	90	0		2	10	0		7	60	7	60	2	10	1	30	2	10	120	200	1		7	2	4	3	7	1	3	7	7	7	4	7	7	4	7	6
141	207	4		1	0	0		0		0		6	130	0		2	60	0		1	30	2	30	2	30	1	60	0		240	200	1		7	7	7	7	7	4	7	7	7	2	5	5	3	7	3	7
142	208	5	ABSN	1	1	0		1	10	1	180	7	20	0		0		0		2	0	2	20	0		3	90	1	60	1200	360	1		6	6	6	5	6	3	5	6	6	6	6	4	6	6	3	6
143	209	5	Final semester of accelerated program	1	1	2	10	2	20	2	600	6	60	0		1	15	0		0		2	20	3	30	0		1	60	300	200	1		6	5	5	5	6	3	5	5	6	6	6	5	4	4	4	6
144	210	4		1	1	0		0		3	720	7	10	0		0		0		7	0	7	30	0		0		0		180	180	2		6	1	4	4	6	1	1	4	1	6	4	1	4	1	1	6
145	211	4		1	1	0		0		3	300	6	30	0		0		0		0		2	30	0		0		0		1000	600	2		3	4	4	3	5	1	1	2	3	2	2	2	5	2	2	5
146	212	5	Accelerated student	1	0	2	60	3	30	4	60	3	90	0		2	20	0		2	30	3	30	1	30	1	30	1	30	180	180	1		7	5	6	4	7	1	6	6	5	6	7	5	6	4	1	7
147	213	4		1	1	2	16	2	8	2	480	7	160	0		0		0		0		6	120	0		0		0		360	120	2		3	2	2	2	3	1	1	1	1	2	2	1	2	1	1	3
148	214	5	Final semester of accelerated program	1	0							6	60	0		0		1	30	1	60	2	10	2	20	2	30	1	30	480	240	1		7	7	6	5	5	5	7	5	5	5	5	5	7	5	5	7
149	215	5	Accelerated Bachelors	1	1	7	900	7	400	7	200	3	120	7	1200	5	360	4	240	7	400	5	270	7	420	7	1200	7	400	420	240	2		7	7	7	4	4	2	7	4	7	4	7	5	7	7	2	7
150	216	4		1	1	4	90	5	45	7	60	7	120	0		0		0		5	25	5	25	4	30	3	45	3	30	60	60	2		5	3	5	2	5	5	5	5	4	1	3	3	4	5	5	3
151	217	5	Last Semester Accelerated	1	1	1	15	1	30	5	240	7	20	1	60	7	45	0		2	30	5	30	7	45	6	60	1	60	120	100	1		7	7	7	5	6	2	7	5	7	6	7	7	7	7	2	7
152	218	4		1	1	0		5		5	240	6	60	0		4	40	2	60	2	45	4	60	3	45	3	45	2	45	240	300	1		6	6	6	6	6	4	6	6	6	6	6	6	6	6	5	7
153	219	4		1	0	7	90	7	45	7	15	7	60	0		2	5	2	30	1	15	2	20	0		7	45	0		360	300	1		7	7	7	7	7	1	7	7	7	7	7	6	5	7	1	7
154	220	4		1	1	0		0		4	480	7	200	0		7	3	0		0		3	20	3	5	0		0		30	30	2		4	4	4	4	4	3	4	3	3	4	4	3	4	3	3	4
155	221	4		1	1	0		0		2	50	7	90	0		0		1	0	0		6	45	4	10	4	30	2	15	50	120	4	Per diem job	7	5	5	5	7	3	5	6	5	7	4	5	5	4	3	7
156	223	4		1	1	0		0		0		4	30	0		1	10	0		1	0	1	10	0		0		0		240	240	2		7	4	4	4	6	1	5	4	3	7	5	3	5	3	1	7
157	224	4		1	1	3	90	3	360	3	720	0		0		0		0		3	0	3	60	0		3	60	0		360	240	2		7	5	4	4	7	2	5	4	4	5	6	6	5	4	2	2
158	225	4		1	1	3	3	3	3	3	360	7	420	0		5	240	0		2	0	2	20	0		0		2	70	660	660	2		7	5	7	6	7	5	4	6	6	6	6	6	6	7	6	7
159	226	4		1	1	3	0	1	20	2	60	5	90	0		3	20	0		2	30	1	30	1	15	0		1	30	240	120	1		7	7	7	6	6	5	7	6	7	4	7	6	7	7	6	6
160	227	4		1	1	3	420	0		2	60	6	60	0		2	45	0		0		2	30	0		0		0		360	180	2		5	2	2	2	6	2	2	2	2	6	6	2	2	2	2	6
161	228	4		1	0	0		0		0		4	70	4	80	4	15	0		0		0		2	10	0		0		4	240	1		6	5	4	2	6	1	3	2	2	5	4	3	5	3	1	5
162	229	4		1	1	5	90	4	60	6	45	7	45	0		0		4	60	5	90	6	45	5	45					90	120	2		7	7	7	7	7	7	7	7	7	7	7	7	7	7	7	7
163	230	4		1	1	0		0		1	10	7	20	0		0		0		0		0		0		0		0		480	300	2		2	2	3	2	3	1	2	2	2	2	2	2	3	2	2	3
[truncated: 92 more columns]
